# Supplementary material for: Ecology and Infection Status of Sand Flies in Rural and Urban Cutaneous Leishmaniasis Endemic Areas in Northwest Ethiopia
Source: Trop Med Infect Dis. 2024 Feb 23;9(3):52. doi: 10.3390/tropicalmed9030052 (PMC10974852; doi:10.3390/tropicalmed9030052)
Supplement: Supplementary file 1 [file tropicalmed-09-00052-s001.zip]

Archive with 1 entries (1 files):
- tropicalmed-2767040-supplementary.pdf
